# Supplementary material for: Identification of a novel mild isolate of areca palm necrotic spindle-spot virus (ANSSVm) lacking two cysteine proteases (HC-Pro1 and HC-Pro2)
Source: Front Microbiol. 2025 Jul 15;16:1553892. doi: 10.3389/fmicb.2025.1553892 (PMC12303960; doi:10.3389/fmicb.2025.1553892)
Supplement: Supplementary file 1 [file Table_1.xlsx]

## Sheet: Table S1
	Supplementary Table S1. Primers used in the study.
	Primer name	Sequence (5'-3')	Usage	Note
	ANSSV-1F-5'UTR	aaattagaacaaaacaaaacaaaacaaaac	Sequencing of the complete viral genome	RT-PCR, 1st fragment
	ANSSV-1R1-P3	cacctttaattgctcgctgga
	ANSSV-2F-HCPro2	tcacttttgcgaccagagag		RT-PCR, 2nd fragment
	ANSSV-2R-CI	ggtttccatattccgctccg
	ANSSV-3F-6K1	tcacttttcgaggttagcatcag		RT-PCR, 3rd fragment
	ANSSV-3R-6K2	agctcgcaaaattctatcacct
	ANSSV-4F-CI	tggccttttcgcaaacaagt		RT-PCR, 4th fragment
	ANSSV-4R-Nlb	tcatcagcttccccactctc
	ANSSV-5F-Nla-Pro	ccgacaagactttcctgcaa		RT-PCR, 5th fragment
	ANSSV-5R-CP	agttgctgctggtccaattg
	ANSSV-6F-Nlb	caaccagagagtgagcagga		RT-PCR, 6th fragment
	ANSSV-6R-3'UTR	acctaagggtactaggttcagtg
	ANSSV-CP-F	ccattgaggccgtttctaga		3' RACE
	ANSSV-6F-Nlb	caaccagagagtgagcagga
	ANSSV-1R2-P3	tgtcgtccctttcaatctcttc		reverse transcription for 5' RACE
	ANSSV-del-R2	tgcccatggtttttcttggg		5' RACE
	ANSSV-1R1-P3	cacctttaattgctcgctgga
	35S-anssvF	gttcatttcatttggagaggaaattagaacaaaacaaaacaaaac	Construction of the infectious clone	1st viral fragment
	anssv-p3-intR	cacatactctttaagtgcatacttaccttgacttccattccattttc
	PvNIR-int2-F	gtaagtatgcacttaaagagtatg		the 2nd intron of PvNIR
	PvNIR-int2-R	ctgcacaatttcaaagattgaacc
	anssv-p3-intF	ggttcaatctttgaaattgtgcaggagaggttggaAcaaac		2nd viral fragment
	ANSSV-3R-6K2	agctcgcaaaattctatcacct
	ANSSV-3F2-6K2	aggtgatagaattttgcgagc		3rd viral fragment
	ANSSV-MCS-NIb-R	catgtccatttggaattccttgtttgc
	anssvNIb-GFP-F	acaaggaattccaaatggacATGAGTAAAGGAGAAGAACTTTTC		GFP coding sequence
	anssvCP-GFP-R	atccatCTGAAACTCTTTATTCGCTTTGTATAGTTCATCCATGC
	ANSSV-MCS-CP-F	GCGAATAAAGAGTTTCAGatggatgttggagaagaaag		4th viral fragment
	HDV20A-anssvR	gagatgccatgccgacccTTTTTTTTTTTTTTTTTTTTacctaagggtactaggttcag
	V96A-F	GAAGACCAAGCCAAAGACTGGGA	Site-directed mutagenesis	mutagenesis of CPA96
	V96A-R	TCCCAGTCTTTGGCTTGGTCTTC
	A96V-F	GAAGACCAAGTCAAAGACTGGG		mutagenesis of CPV96
	A96V-R	CCCAGTCTTTGACTTGGTCTTC
	S168L-F	GGAGCTAAGTTAGTTGGATTGAG		mutagenesis of CPL168
	S168L-R	CTCAATCCAACTAACTTAGCTCC
	L168S-F	GGAGCTAAGTCAGTTGGATTGAG		mutagenesis of CPS168
	L168S-R	CTCAATCCAACTGACTTAGCTCC
	SG4C55-F	GAGCTCATGTTtGTGACGAAATC		mutagenesis of C55 in P3
	SG4C55-R	GATTTCGTCACaAACATGAGCTC
	SG1R55-F	GAGCTCATGTTcGTGACGAAATC		mutagenesis of R55 in P3
	SG1R55-R	GATTTCGTCACgAACATGAGCTC
	SG6-183A-F	GCAACTATGGCAAAAATGGTTA		mutagenesis of A183 in P3
	SG6-183A-R	TAACCATTTTTGCCATAGTTGC
	SG16-183T-F	GCAACTATGACAAAAATGGTTA		mutagenesis of T183 in P3
	SG16-183T-R	TAACCATTTTTGTCATAGTTGC
	M8-1806V-F	GGATGGGAGTTACAAGGATT		mutagenesis of V1806 in Nlb
	M8-1806V-R	AATCCTTGTAACTCCCATCC
	M16-1806I-F	GGATGGGAATTACAAGGATTAT		mutagenesis of I1806 in Nlb
	M16-1806I-R	ATAATCCTTGTAATTCCCATCC
	nYFP-CP-F	AGCTTTCGCGAGCTCATGGATGTTGGAGAAGAAAGG	Construction of BiFC vectors	nYFP-CP
	nYFP-CP-R	TCTTCTAGAGGATCCCATGATCATGGCATGACCAG
	cYFP-NBDRP5A-F	TCTCGAGCTTTCGCGAGCTCatggaaaatctcatag		cYFP-NbDRP5A
	cYFP-NBDRP5A-R	GACGGGTACCGGATCCtttagaccatgcaactgaa
	cYFP-NbCPIP-F	TCTCGAGCTTTCGCGAGCTCatgggacttgattac		cYFP-NbCPIP
	cYFP-NbCPIP-R	GACGGGTACCGGATCCgtcagagttcctgcacagta
	cYFP-NBHSP70-F	TCTCGAGCTTTCGCGAGCTCatggcaggaaaaggt		cYFP-NbHSP70
	cYFP-NBHSP70-R	GACGGGTACCGGATCCgtcgacctcctcaatcttg
	cYFP-NBRbCS-F	TCTCGAGCTTTCGCGAGCTCatggcttcctcagttc		cYFP-NbRbCS
	cYFP-NBRbCS-R	GACGGGTACCGGATCCgtagccttctggcttgtagg
	ANSSV-CP-F	TGCAAGAATTAAGGTTCCCACA	RT-qPCR	ANSSV RNA
	ANSSV-CP-R	ATTTCCCTCACGACCGATG
	NbActin-qRT-F	AAGACCAGCTCATCCGTGGA		NbActin
	NbActin-qRT-R	CTCATCCTATCAGCAATGCCC
	GFP-F	ATGAGTAAAGGAGAAGAACTTTTC	RT-PCR detection of ANSSV	primer set 1
	ANSSV-6R-3'UTR	ACCTAAGGGTACTAGGTTCAGTG
	NIb-GFP-F	ATGAGTAAAGGAGAAGAACTTTTC		primer set 2
	CP-GFP-R	TCGCTTTGTATAGTTCATCCATGC
